# Supplementary material for: Drug–drug interactions between epidermal growth factor receptor tyrosine kinase inhibitors and rivaroxaban in vitro and in vivo
Source: PLoS One. 2025 Jun 3;20(6):e0322303. doi: 10.1371/journal.pone.0322303 (PMC12133000; doi:10.1371/journal.pone.0322303)
Supplement: S1 Data — (ZIP) [file pone.0322303.s001.zip]

Archive with 4 entries (3 files):
- supporting information/
- supporting information/20220811 Rivaroxaban fix.xlsx
- supporting information/avitinib.xlsx
- supporting information/gefinitib.xlsx
