# Supplementary material for: Drug–drug interactions between epidermal growth factor receptor tyrosine kinase inhibitors and rivaroxaban in vitro and in vivo
Source: PLoS One. 2025 Jun 3;20(6):e0322303. doi: 10.1371/journal.pone.0322303 (PMC12133000; doi:10.1371/journal.pone.0322303)
Supplement: S1 Data — (ZIP) [file pone.0322303.s001.zip › supporting information/20220811 Rivaroxaban fix.xlsx]

## Sheet: Sheet1
Quantify Compound Summary Report
Printed Thu Jul 06 15:56:57 2023
Compound 2: rivaroxaban
	#	Name	ID	Type	Area	IS Area	Std. Conc	ng/ml	%Dev
1	1	RVB1	MEOH		0.404						艾维替尼						吉非替尼						对照
2	2	RVB2	20220810 Rivaroxaban 1-1		3974.01	92545.7		237.4		0.0833	237.4	380.2	320.6	287.7	191	288.9	334.9	724.5	847.1	778.8	256.3	816.3	278.3	142.7	136.5	68.9	158.6	163.2
4	4	RVB4	20220810 Rivaroxaban 1-2		6206.64	93456.8		386.7		0.25	386.7	727.9	581.8	614.9	286.3	927.5	1686.1	1476.8	2176.1	1689.3	1686	1747.2	304.6	264.9	294.2	171.8	256.9	261.1
5	5	RVB5	20220810 Rivaroxaban 1-3		14269.8	88395.8		990.9		0.5	990.9	1066.3	1018.5	978.4	583.2	1904.4	4082.8	3161.2	3816.6	3330.8	4408.9	3240.3	433.5	465.3	337.5	461.6	378.7	305.8
6	6	RVB6	20220810 Rivaroxaban 1-4		20428.5	89050.8		1423.2		1	1423.2	1593.7	2386.3	1162.7	1561.2	2231.2	6110.2	4481.1	5913.7	5012	6707.2	5280.7	458	577.5	299.6	459.7	428.5	384.2
7	7	RVB7	20220810 Rivaroxaban 1-5		19899	89932.5		1371.5		2	1371.5	1208.1	2340.8	1158.6	1472.5	2361	5819.5	4346.1	8309.8	7015.4	10641.7	6946	261.4	475.9	181.6	351.5	418.6	334.6
8	8	RVB8	20220810 Rivaroxaban 1-6		13292.9	89362.3		910.3		3	910.3	1038.6	1565.2	710.7	1344.6	2761.8	6480.2	5588.8	9510.3	6431.9	10386.8	7734.1	240.8	431.8	207.2	349.6	300.1	218.9
9	9	RVB9	20220810 Rivaroxaban 1-7		7330.13	87650.8		496.2		4	496.2	805.4	1061.1	479.2	718.5	2484.5	6782.5	6430.2	11259.7	6136.6	9214.1	6949.9	190	306.3	213.9	264.6	237.9	212.8
10	10	RVB10	20220810 Rivaroxaban 1-8		4318.13	86879.1		280.4		6	280.4	408.8	553.1	302.5	307.5	1376.8	5828.5	5550.4	3984.3	6115	5681	5825.4	175.3	191.1	89.7	202.6	125.6	59.3
11	11	RVB11	20220810 Rivaroxaban 1-9		6517.25	87737.1		436.7		8	436.7	471.3	66.7	928.3	180.1	604.8	4955.7	3337.2	3274.4	3374.5	2542.2	4779.1	37.5	94.1	22.6	362	13.3	28.4
12	12	RVB12	20220810 Rivaroxaban 1-10		1420.18	87313		67.8		12	67.8	204	7.5	18.2	18.8	168.9	3456.4	1379.7	732.7	1716.7	1654.8	917.3	1.8	38.9	84	291.9	12.4	31.8
										24		14.8					29.9	456.8	83.8		5.6
14	14	RVB14	20220810 Rivaroxaban 2-1		5644.82	86326.8		380.2
15	15	RVB15	20220810 Rivaroxaban 2-2		10943.8	91146.2		727.9
16	16	RVB16	20220810 Rivaroxaban 2-3		15910.9	91822.8		1066.3
17	17	RVB17	20220810 Rivaroxaban 2-4		24041.3	93837		1593.7
18	18	RVB18	20220810 Rivaroxaban 2-5		18231.9	93221.2		1208.1
19	19	RVB19	20220810 Rivaroxaban 2-6		15561.5	92122.4		1038.6
20	20	RVB20	20220810 Rivaroxaban 2-7		12172	92036.1		805.4				rivaroxaban	ng/ml
21	21	RVB21	20220810 Rivaroxaban 2-8		6295.25	90074.8		408.8				艾维替尼	1	2	3	4	5	6	mean	sd	RSD
22	22	RVB22	20220810 Rivaroxaban 2-9		7436.51	93282.3		471.3				0.0833	237.4	380.2	320.6	287.7	191	288.9	284.3	65.5007	0.230393
23	23	RVB23	20220810 Rivaroxaban 2-10		3429.92	90993.6		204				0.25	386.7	727.9	581.8	614.9	286.3	927.5	587.517	231.144	0.393425
												0.5	990.9	1066.3	1018.5	978.4	583.2	1904.4	1090.28	435.441	0.399383
25	25	RVB25	20220810 Rivaroxaban 3-1		5089.6	90836.7		320.6				1	1423.2	1593.7	2386.3	1162.7	1561.2	2231.2	1726.38	478.514	0.277177
26	26	RVB26	20220810 Rivaroxaban 3-2		9358.36	96379.7		581.8				2	1371.5	1208.1	2340.8	1158.6	1472.5	2361	1652.08	552.905	0.334671
27	27	RVB27	20220810 Rivaroxaban 3-3		16054.2	96846.3		1018.5				3	910.3	1038.6	1565.2	710.7	1344.6	2761.8	1388.53	738.867	0.53212
28	28	RVB28	20220810 Rivaroxaban 3-4		38064.4	99947.8		2386.3				4	496.2	805.4	1061.1	479.2	718.5	2484.5	1007.48	754.89	0.749283
29	29	RVB29	20220810 Rivaroxaban 3-5		32423.1	86765.9		2340.8				6	280.4	408.8	553.1	302.5	307.5	1376.8	538.183	423.191	0.786333
30	30	RVB30	20220810 Rivaroxaban 3-6		23940	95104.2		1565.2				8	436.7	471.3	66.7	928.3	180.1	604.8	447.983	307.605	0.686644
31	31	RVB31	20220810 Rivaroxaban 3-7		16630.2	96423.9		1061.1				12	67.8	204	7.5	18.2	18.8	168.9	80.8667	85.1404	1.05285
32	32	RVB32	20220810 Rivaroxaban 3-8		8771	94737.1		553.1				24		14.8					14.8	#DIV/0!	#DIV/0!
33	33	RVB33	20220810 Rivaroxaban 3-9		1560.57	96908.7		66.7
34	34	RVB34	20220810 Rivaroxaban 3-10		631.481	92990.6		7.5
												吉非替尼	7	8	9	10	11	12	mean	sd	RSD
36	36	RVB36	20220810 Rivaroxaban 4-1		4629.92	91060.3		287.7				0.0833	334.9	724.5	847.1	778.8	256.3	816.3	626.317	260.602	0.416086
37	37	RVB37	20220810 Rivaroxaban 4-2		10101.9	98740.4		614.9				0.25	1686.1	1476.8	2176.1	1689.3	1686	1747.2	1743.58	231.441	0.132739
38	38	RVB38	20220810 Rivaroxaban 4-3		15837.7	99323.2		978.4				0.5	4082.8	3161.2	3816.6	3330.8	4408.9	3240.3	3673.43	509.19	0.138614
39	39	RVB39	20220810 Rivaroxaban 4-4		19003.5	100844		1162.7				1	6110.2	4481.1	5913.7	5012	6707.2	5280.7	5584.15	810.275	0.145103
40	40	RVB40	20220810 Rivaroxaban 4-5		18519.5	98619.9		1158.6				2	5819.5	4346.1	8309.8	7015.4	10641.7	6946	7179.75	2155.16	0.300172
41	41	RVB41	20220810 Rivaroxaban 4-6		11944.7	101771		710.7				3	6480.2	5588.8	9510.3	6431.9	10386.8	7734.1	7688.68	1899.98	0.247114
42	42	RVB42	20220810 Rivaroxaban 4-7		7812.19	96499.9		479.2				4	6782.5	6430.2	11259.7	6136.6	9214.1	6949.9	7795.5	2018.43	0.258923
43	43	RVB43	20220810 Rivaroxaban 4-8		5119.04	96263.8		302.5				6	5828.5	5550.4	3984.3	6115	5681	5825.4	5497.43	764.805	0.13912
44	44	RVB44	20220810 Rivaroxaban 4-9		14707.2	97025		928.3				8	4955.7	3337.2	3274.4	3374.5	2542.2	4779.1	3710.52	948.661	0.255668
45	45	RVB45	20220810 Rivaroxaban 4-10		783.474	92465		18.2				12	3456.4	1379.7	732.7	1716.7	1654.8	917.3	1642.93	971.453	0.591292
												24	29.9	456.8	83.8		5.6		144.025	211.062	1.46545
47	47	RVB47	20220810 Rivaroxaban 5-1		3291.93	92350.3		191
48	48	RVB48	20220810 Rivaroxaban 5-2		4803.08	94856.5		286.3
49	49	RVB49	20220810 Rivaroxaban 5-3		9337.23	95940.9		583.2				control	13	14	15	16	17	18	mean	sd	RSD
50	50	RVB50	20220810 Rivaroxaban 5-4		24665.5	98229		1561.2				0.0833	278.3	142.7	136.5	68.9	158.6	163.2	158.033	68.0215	0.430425
51	51	RVB51	20220810 Rivaroxaban 5-5		25467.4	107385		1472.5				0.25	304.6	264.9	294.2	171.8	256.9	261.1	258.917	46.8312	0.180874
52	52	RVB52	20220810 Rivaroxaban 5-6		21604.1	99538.9		1344.6				0.5	433.5	465.3	337.5	461.6	378.7	305.8	397.067	66.8773	0.168428
53	53	RVB53	20220810 Rivaroxaban 5-7		11123.7	93803.2		718.5				1	458	577.5	299.6	459.7	428.5	384.2	434.583	92.0873	0.211898
54	54	RVB54	20220810 Rivaroxaban 5-8		5266.66	97587.4		307.5				2	261.4	475.9	181.6	351.5	418.6	334.6	337.267	105.86	0.313877
55	55	RVB55	20220810 Rivaroxaban 5-9		3432.12	101131		180.1				3	240.8	431.8	207.2	349.6	300.1	218.9	291.4	87.2712	0.299489
56	56	RVB56	20220810 Rivaroxaban 5-10		852.432	99561.1		18.8				4	190	306.3	213.9	264.6	237.9	212.8	237.583	42.1693	0.177493
												6	175.3	191.1	89.7	202.6	125.6	59.3	140.6	58.3504	0.41501
58	58	RVB58	20220810 Rivaroxaban 6-1		5141.88	100734		288.9				8	37.5	94.1	22.6	362	13.3	28.4	92.9833	134.851	1.45027
59	59	RVB59	20220810 Rivaroxaban 6-2		15509.2	102404		927.5				12	1.8	38.9	84	291.9	12.4	31.8	76.8	109.136	1.42105
60	60	RVB60	20220810 Rivaroxaban 6-3		29621	97096.2		1904.4				24							#DIV/0!	#DIV/0!	#DIV/0!
61	61	RVB61	20220810 Rivaroxaban 6-4		37201	104364		2231.2
62	62	RVB62	20220810 Rivaroxaban 6-5		37947.9	100694		2361
63	63	RVB63	20220810 Rivaroxaban 6-6		41719.8	94842.7		2761.8
64	64	RVB64	20220810 Rivaroxaban 6-7		38225.5	96460		2484.5
65	65	RVB65	20220810 Rivaroxaban 6-8		22102.4	99510.3		1376.8
66	66	RVB66	20220810 Rivaroxaban 6-9		9793.94	97240.5		604.8
67	67	RVB67	20220810 Rivaroxaban 6-10		3069.49	95393.7		168.9
69	69	RVB69	20220810 Rivaroxaban 7-1		5693.25	97698.6		334.9			334.9	724.5	847.1	778.8	256.3	816.3
70	70	RVB70	20220810 Rivaroxaban 7-2		28381.1	104826		1686.1			1686.1	1476.8	2176.1	1689.3	1686	1747.2
71	71	RVB71	20220810 Rivaroxaban 7-3		66927.2	103345		4082.8			4082.8	3161.2	3816.6	3330.8	4408.9	3240.3
72	72	RVB72	20220810 Rivaroxaban 7-4		97269.4	100651		6110.2			6110.2	4481.1	5913.7	5012	6707.2	5280.7
73	73	RVB73	20220810 Rivaroxaban 7-5		91614	99505.6		5819.5			5819.5	4346.1	8309.8	7015.4	10641.7	6946
74	74	RVB74	20220810 Rivaroxaban 7-6		101411	98978.4		6480.2			6480.2	5588.8	9510.3	6431.9	10386.8	7734.1
75	75	RVB75	20220810 Rivaroxaban 7-7		105399	98310		6782.5			6782.5	6430.2	11259.7	6136.6	9214.1	6949.9
76	76	RVB76	20220810 Rivaroxaban 7-8		92578.9	100399		5828.5			5828.5	5550.4	3984.3	6115	5681	5825.4
77	77	RVB77	20220810 Rivaroxaban 7-9		79036.1	100701		4955.7			4955.7	3337.2	3274.4	3374.5	2542.2	4779.1
78	78	RVB78	20220810 Rivaroxaban 7-10		57489.3	104697		3456.4			3456.4	1379.7	732.7	1716.7	1654.8	917.3
80	80	RVB80	20220810 Rivaroxaban 8-1		11796.7	98685.5		724.5
81	81	RVB81	20220810 Rivaroxaban 8-2		25202.5	105970		1476.8
82	82	RVB82	20220810 Rivaroxaban 8-3		50768.3	100994		3161.2
83	83	RVB83	20220810 Rivaroxaban 8-4		65529.6	92263.9		4481.1
84	84	RVB84	20220810 Rivaroxaban 8-5		71176.6	103302		4346.1
85	85	RVB85	20220810 Rivaroxaban 8-6		91732.4	103722		5588.8
86	86	RVB86	20220810 Rivaroxaban 8-7		92004.1	90490.6		6430.2
87	87	RVB87	20220810 Rivaroxaban 8-8		92117.7	104873		5550.4
88	88	RVB88	20220810 Rivaroxaban 8-9		55476.9	104602		3337.2
89	89	RVB89	20220810 Rivaroxaban 8-10		23449.6	105361		1379.7
91	91	RVB91	20220810 Rivaroxaban 9-1		14702.9	105924		847.1
92	92	RVB92	20220810 Rivaroxaban 9-2		38950.3	111995		2176.1
93	93	RVB93	20220810 Rivaroxaban 9-3		62177.7	102647		3816.6
94	94	RVB94	20220810 Rivaroxaban 9-4		99907.2	106795		5913.7
95	95	RVB95	20220810 Rivaroxaban 9-5		138196	105310		8309.8
96	96	RVB96	20220810 Rivaroxaban 9-6		165302	110124		9510.3
97	97	RVB97	20220810 Rivaroxaban 9-7		163300	91941.5		11259.7
98	98	RVB98	20220810 Rivaroxaban 9-8		70200.2	111057		3984.3
99	99	RVB99	20220810 Rivaroxaban 9-9		56886.7	109294		3274.4
100	100	RVB100	20220810 Rivaroxaban 9-10		10626.3	87953.1		732.7
2	2	RVB115	20220811 Rivaroxaban 10-1		12049	94078		778.8
3	3	RVB116	20220811 Rivaroxaban 10-2		25054.1	92367.5		1689.3
4	4	RVB117	20220811 Rivaroxaban 10-3		46558	87951.4		3330.8
5	5	RVB118	20220811 Rivaroxaban 10-4		70715.8	89094.2		5012
6	6	RVB119	20220811 Rivaroxaban 10-5		98258.9	88622.8		7015.4
7	7	RVB120	20220811 Rivaroxaban 10-6		95375.3	93782.4		6431.9
8	8	RVB121	20220811 Rivaroxaban 10-7		87101.8	89744.5		6136.6
9	9	RVB122	20220811 Rivaroxaban 10-8		89011.8	92034		6115
10	10	RVB123	20220811 Rivaroxaban 10-9		46074.4	85921.6		3374.5
11	11	RVB124	20220811 Rivaroxaban 10-10		26248.1	95256.3		1716.7
13	13	RVB126	20220811 Rivaroxaban 11-1		4294.46	93528.4		256.3
14	14	RVB127	20220811 Rivaroxaban 11-2		22946.6	84761		1686
15	15	RVB128	20220811 Rivaroxaban 11-3		65248.4	93361.6		4408.9
16	16	RVB129	20220811 Rivaroxaban 11-4		93225.6	87926.3		6707.2
17	17	RVB130	20220811 Rivaroxaban 11-5		151153	90028		10641.7
18	18	RVB131	20220811 Rivaroxaban 11-6		145302	88659.7		10386.8
19	19	RVB132	20220811 Rivaroxaban 11-7		133413	91726.1		9214.1
20	20	RVB133	20220811 Rivaroxaban 11-8		79633.6	88589.2		5681
21	21	RVB134	20220811 Rivaroxaban 11-9		38468.5	94899.8		2542.2
22	22	RVB135	20220811 Rivaroxaban 11-10		23656	88994		1654.8
24	24	RVB137	20220811 Rivaroxaban 12-1		12283	91688.1		816.3
25	25	RVB138	20220811 Rivaroxaban 12-2		25128.4	89635		1747.2
26	26	RVB139	20220811 Rivaroxaban 12-3		48698.5	94536.7		3240.3
27	27	RVB140	20220811 Rivaroxaban 12-4		75140.4	89884.9		5280.7
28	28	RVB141	20220811 Rivaroxaban 12-5		97307.2	88636.4		6946
29	29	RVB142	20220811 Rivaroxaban 12-6		113275	92715.2		7734.1
30	30	RVB143	20220811 Rivaroxaban 12-7		94891.8	86388.3		6949.9
31	31	RVB144	20220811 Rivaroxaban 12-8		87020.5	94421.5		5825.4
32	32	RVB145	20220811 Rivaroxaban 12-9		65931.1	87083.9		4779.1
33	33	RVB146	20220811 Rivaroxaban 12-10		13865.8	92531.8		917.3
35	35	RVB148	20220811 Rivaroxaban 13-1		4567.72	92510.6		278.3			278.3	142.7	136.5	68.9	158.6	163.2
36	36	RVB149	20220811 Rivaroxaban 13-2		5260.07	98290.2		304.6			304.6	264.9	294.2	171.8	256.9	261.1
37	37	RVB150	20220811 Rivaroxaban 13-3		7269.29	98521.4		433.5			433.5	465.3	337.5	461.6	378.7	305.8
38	38	RVB151	20220811 Rivaroxaban 13-4		7389.19	95186.7		458			458	577.5	299.6	459.7	428.5	384.2
39	39	RVB152	20220811 Rivaroxaban 13-5		4460.93	95489.2		261.4			261.4	475.9	181.6	351.5	418.6	334.6
40	40	RVB153	20220811 Rivaroxaban 13-6		4137.59	95162.6		240.8			240.8	431.8	207.2	349.6	300.1	218.9
41	41	RVB154	20220811 Rivaroxaban 13-7		3565.58	100478		190			190	306.3	213.9	264.6	237.9	212.8
42	42	RVB155	20220811 Rivaroxaban 13-8		3102.16	93503.1		175.3			175.3	191.1	89.7	202.6	125.6	59.3
43	43	RVB156	20220811 Rivaroxaban 13-9		1093.95	95019.6		37.5			37.5	94.1	22.6	362	13.3	28.4
44	44	RVB157	20220811 Rivaroxaban 13-10		550.398	93436.2		1.8			1.8	38.9	84	291.9	12.4	31.8
46	46	RVB159	20220811 Rivaroxaban 14-1		2628.66	93696.7		142.7
47	47	RVB160	20220811 Rivaroxaban 14-2		4686.95	99152.1		264.9
48	48	RVB161	20220811 Rivaroxaban 14-3		6960.36	88351.9		465.3
49	49	RVB162	20220811 Rivaroxaban 14-4		9267.77	96117.1		577.5
50	50	RVB163	20220811 Rivaroxaban 14-5		8283.1	102967		475.9
51	51	RVB164	20220811 Rivaroxaban 14-6		7804.06	106175		431.8
52	52	RVB165	20220811 Rivaroxaban 14-7		5299.4	98548.6		306.3
53	53	RVB166	20220811 Rivaroxaban 14-8		3620.61	101513		191.1
54	54	RVB167	20220811 Rivaroxaban 14-9		1965.92	96300.3		94.1
55	55	RVB168	20220811 Rivaroxaban 14-10		1097.75	93604.4		38.9
57	57	RVB170	20220811 Rivaroxaban 15-1		2696.07	99602.9		136.5
58	58	RVB171	20220811 Rivaroxaban 15-2		5393.53	103981		294.2
59	59	RVB172	20220811 Rivaroxaban 15-3		6225.27	106075		337.5
60	60	RVB173	20220811 Rivaroxaban 15-4		5274.24	100049		299.6
61	61	RVB174	20220811 Rivaroxaban 15-5		3412.15	99860.1		181.6
62	62	RVB175	20220811 Rivaroxaban 15-6		3900.32	102130		207.2
63	63	RVB176	20220811 Rivaroxaban 15-7		3989.2	101632		213.9
64	64	RVB177	20220811 Rivaroxaban 15-8		2142.58	108631		89.7
65	65	RVB178	20220811 Rivaroxaban 15-9		972.489	106043		22.6
66	66	RVB179	20220811 Rivaroxaban 15-10		1981.88	105310		84
68	68	RVB181	20220811 Rivaroxaban 16-1		1714.95	104300		68.9
69	69	RVB182	20220811 Rivaroxaban 16-2		3422.4	104875		171.8
70	70	RVB183	20220811 Rivaroxaban 16-3		8311.79	106304		461.6
71	71	RVB184	20220811 Rivaroxaban 16-4		7937.33	101887		459.7
72	72	RVB185	20220811 Rivaroxaban 16-5		6863.7	112726		351.5
73	73	RVB186	20220811 Rivaroxaban 16-6		6661.99	109953		349.6
74	74	RVB187	20220811 Rivaroxaban 16-7		5067.41	107334		264.6
75	75	RVB188	20220811 Rivaroxaban 16-8		4303.1	114846		202.6
76	76	RVB189	20220811 Rivaroxaban 16-9		6183.47	98888.2		362
77	77	RVB190	20220811 Rivaroxaban 16-10		3736.34	72539.8		291.9
79	79	RVB192	20220811 Rivaroxaban 17-1		3184	104245		158.6
80	80	RVB193	20220811 Rivaroxaban 17-2		4649.26	101040		256.9
81	81	RVB194	20220811 Rivaroxaban 17-3		7344.09	112712		378.7
82	82	RVB195	20220811 Rivaroxaban 17-4		8510.68	116611		428.5
83	83	RVB196	20220811 Rivaroxaban 17-5		7562.23	105859		418.6
84	84	RVB197	20220811 Rivaroxaban 17-6		5864.06	111070		300.1
85	85	RVB198	20220811 Rivaroxaban 17-7		4606.4	107061		237.9
86	86	RVB199	20220811 Rivaroxaban 17-8		2802.97	110549		125.6
87	87	RVB200	20220811 Rivaroxaban 17-9		783.63	101758		13.3
88	88	RVB201	20220811 Rivaroxaban 17-10		784.061	103751		12.4
90	90	RVB203	20220811 Rivaroxaban 18-1		3399.33	108705		163.2
91	91	RVB204	20220811 Rivaroxaban 18-2		5151.72	110390		261.1
92	92	RVB205	20220811 Rivaroxaban 18-3		5765.56	107379		305.8
93	93	RVB206	20220811 Rivaroxaban 18-4		7581.46	114838		384.2
94	94	RVB207	20220811 Rivaroxaban 18-5		6635.67	113980		334.6
95	95	RVB208	20220811 Rivaroxaban 18-6		4465.04	111525		218.9
96	96	RVB209	20220811 Rivaroxaban 18-7		4059.22	103886		212.8
97	97	RVB210	20220811 Rivaroxaban 18-8		1706.8	114298		59.3
98	98	RVB211	20220811 Rivaroxaban 18-9		1098.34	108978		28.4
99	99	RVB212	20220811 Rivaroxaban 18-10		1236.98	116494		31.8
101	101	RVB214	20220811 Rivaroxaban 1-11		123.329	103302
102	102	RVB215	20220811 Rivaroxaban 2-11		828.157	104285		14.8
103	103	RVB216	20220811 Rivaroxaban 3-11		34.073	108537
104	104	RVB217	20220811 Rivaroxaban 4-11		497.826	108976
105	105	RVB218	20220811 Rivaroxaban 5-11		11.478	101216
106	106	RVB219	20220811 Rivaroxaban 6-11		154.706	108367
107	107	RVB220	20220811 Rivaroxaban 7-11		1050.01	101833		29.9
108	108	RVB221	20220811 Rivaroxaban 8-11		8582.61	110830		456.8
109	109	RVB222	20220811 Rivaroxaban 9-11		2068.61	110101		83.8
110	110	RVB223	20220811 Rivaroxaban 10-11		306.547	107882
111	111	RVB224	20220811 Rivaroxaban 11-11		658.592	101422		5.6
112	112	RVB225	20220811 Rivaroxaban 12-11		309.659	101744
113	113	RVB226	20220811 Rivaroxaban 13-11		400.542	109881
114	114	RVB227	20220811 Rivaroxaban 14-11		94.203	109468
115	115	RVB228	20220811 Rivaroxaban 15-11		92.013	122087
116	116	RVB229	20220811 Rivaroxaban 16-11		141.228	104510
117	117	RVB230	20220811 Rivaroxaban 17-11		163.457	108999
118	118	RVB231	20220811 Rivaroxaban 18-11		379.939	110462
