# Supplementary material for: Drug–drug interactions between epidermal growth factor receptor tyrosine kinase inhibitors and rivaroxaban in vitro and in vivo
Source: PLoS One. 2025 Jun 3;20(6):e0322303. doi: 10.1371/journal.pone.0322303 (PMC12133000; doi:10.1371/journal.pone.0322303)
Supplement: S1 Data — (ZIP) [file pone.0322303.s001.zip › supporting information/avitinib.xlsx]

## Sheet: 总结果
非房室模型分析
DAS 3.2.8, 分析日期: 2023/7/6
计算设置
设置	选项	设置	选项
药名	利伐沙班	药物剂量	10
用法	非静注给药	剂量单位	mg/kg
用药次数	单次给药	浓度单位	ug/L
受试对象	大鼠	时间单位	h
最低检测限	0.001	用药间隔周期	NA
非房室模型统计矩参数
参数	单位	No1	No2	No3	No4	No5	No6	Mean	SD	RSD/%
AUC(0-t)	ug/L*h	6581.83	7888.62	9151.91	7417.4	6560.88	16372.3	8995.48	3739.24	41.6
AUC(0-∞)	ug/L*h	6854.37	9138.32	9162.9	7462.9	6602.34	16863.5	9347.38	3843.72	41.1
R_AUC(t/∞)	%	96	86.3	99.9	99.4	99.4	97.1	96.35	5.155	5.4
AUMC(0-t)	h*h*ug/L	25199.7	32914.3	26176.1	34761	21050.6	65086.6	34198	15964	46.7
AUMC(0-∞)	h*h*ug/L	29578.1	55191.1	26325.9	35414.7	21638.6	72442.7	40098.5	19682.5	49.1
MRT(0-t)	h	3.829	4.172	2.86	4.686	3.208	3.975	3.788	0.662	17.5
MRT(0-∞)	h	4.315	6.04	2.873	4.745	3.277	4.296	4.258	1.122	26.4
VRT(0-t)	h^2	8.179	9.654	3.358	8.878	4.734	6.165	6.828	2.485	36.4
VRT(0-∞)	h^2	14.228	34.982	3.496	9.426	5.486	9.666	12.881	11.448	88.9
λz	1/h	0.246	0.172	0.619	0.423	0.458	0.336	0.376	0.16	42.6
λz回归尾点		134	124	124	134	134	124	--	--	--
C_last	ug/L	67.041	214.514	6.807	19.229	18.981	165.078	81.942	87.466	106.7
t1/2z	h	2.817	4.037	1.12	1.64	1.514	2.062	2.198	1.07	48.7
Tmax	h	1	1	1	1	1	3	1.333	0.816	61.2
Vz/F	L/kg	5.931	6.375	1.763	3.171	3.308	1.765	3.719	2.003	53.9
CLz/F	L/h/kg	1.459	1.094	1.091	1.34	1.515	0.593	1.182	0.339	28.7
Cmax	ug/L	1423.2	1593.7	2386.3	1162.7	1561.2	2761.8	1814.82	618.903	34.1
药时实测值数据
时间(t)	No1	No2	No3	No4	No5	No6	Mean	SD	RSD/%
0.0833	237.4	380.2	320.6	287.7	191	288.9	284.3	65.501	23
0.25	386.7	727.9	581.8	614.9	286.3	927.5	587.517	231.144	39.3
0.5	990.9	1066.3	1018.5	978.4	583.2	1904.4	1090.28	435.441	39.9
1	1423.2	1593.7	2386.3	1162.7	1561.2	2231.2	1726.38	478.514	27.7
2	1371.5	1208.1	2340.8	1158.6	1472.5	2361	1652.08	552.905	33.5
3	910.3	1038.6	1565.2	710.7	1344.6	2761.8	1388.53	738.867	53.2
4	496.2	805.4	1061.1	479.2	718.5	2484.5	1007.48	754.89	74.9
6	280.4	408.8	553.1	302.5	307.5	1376.8	538.183	423.191	78.6
8	436.7	471.3	66.7	928.3	180.1	604.8	447.983	307.605	68.7
12	67.8	204	7.5	18.2	18.8	168.9	80.867	85.14	105.3
