# Supplementary material for: Drug–drug interactions between epidermal growth factor receptor tyrosine kinase inhibitors and rivaroxaban in vitro and in vivo
Source: PLoS One. 2025 Jun 3;20(6):e0322303. doi: 10.1371/journal.pone.0322303 (PMC12133000; doi:10.1371/journal.pone.0322303)
Supplement: S1 Data — (ZIP) [file pone.0322303.s001.zip › supporting information/gefinitib.xlsx]

## Sheet: 总结果
非房室模型分析
DAS 3.2.8, 分析日期: 2023/7/6
计算设置
设置	选项	设置	选项
药名	利伐沙班	药物剂量	10
用法	非静注给药	剂量单位	mg/kg
用药次数	单次给药	浓度单位	ug/L
受试对象	大鼠	时间单位	h
最低检测限	0.001	用药间隔周期	NA
非房室模型统计矩参数
参数	单位	No1	No2	No3	No4	No5	No6	Mean	SD	RSD/%
AUC(0-t)	ug/L*h	62417.2	48396.5	60392.6	53896.5	64214.9	58569.4	57981.2	5886.41	10.2
AUC(0-∞)	ug/L*h	108654	54327.6	62633.7	64818.2	71935.8	93798.8	76028	20846.9	27.4
R_AUC(t/∞)	%	57.4	89.1	96.4	83.2	89.3	62.4	79.633	15.926	20
AUMC(0-t)	h*h*ug/L	349046	247888	261964	270195	282576	290080	283625	35353.8	12.5
AUMC(0-∞)	h*h*ug/L	1.49325e+06	344803	295419	469845	411554	1.08914e+06	684002	490951	71.8
MRT(0-t)	h	5.592	5.122	4.338	5.013	4.4	4.953	4.903	0.471	9.6
MRT(0-∞)	h	13.743	6.347	4.717	7.249	5.721	11.611	8.231	3.605	43.8
VRT(0-t)	h^2	10.639	8.135	6.361	8.635	7.676	7.393	8.14	1.444	17.7
VRT(0-∞)	h^2	164.942	21.543	10.309	38.485	23.734	121.182	63.366	63.897	100.8
λz	1/h	0.078	0.23	0.342	0.159	0.213	0.094	0.186	0.098	52.7
λz回归尾点		234	123	124	124	134	234	--	--	--
C_last	ug/L	3627.36	1366.54	765.411	1739.11	1641.02	3298.13	2072.93	1133.48	54.7
t1/2z	h	8.833	3.008	2.029	4.352	3.261	7.402	4.814	2.702	56.1
Tmax	h	4	4	4	2	2	3	3.167	0.983	31
Vz/F	L/kg	1.173	0.799	0.467	0.969	0.654	1.139	0.867	0.279	32.2
CLz/F	L/h/kg	0.092	0.184	0.16	0.154	0.139	0.107	0.139	0.034	24.5
Cmax	ug/L	6782.5	6430.2	11259.7	7015.4	10641.7	7734.1	8310.6	2098.2	25.2
药时实测值数据
时间(t)	No1	No2	No3	No4	No5	No6	Mean	SD	RSD/%
0.0833	334.9	724.5	847.1	778.8	256.3	816.3	626.317	260.602	41.6
0.25	1686.1	1476.8	2176.1	1689.3	1686	1747.2	1743.58	231.441	13.3
0.5	4082.8	3161.2	3816.6	3330.8	4408.9	3240.3	3673.43	509.19	13.9
1	6110.2	4481.1	5913.7	5012	6707.2	5280.7	5584.15	810.275	14.5
2	5819.5	4346.1	8309.8	7015.4	10641.7	6946	7179.75	2155.16	30
3	6480.2	5588.8	9510.3	6431.9	10386.8	7734.1	7688.68	1899.98	24.7
4	6782.5	6430.2	11259.7	6136.6	9214.1	6949.9	7795.5	2018.43	25.9
6	5828.5	5550.4	3984.3	6115	5681	5825.4	5497.43	764.805	13.9
8	4955.7	3337.2	3274.4	3374.5	2542.2	4779.1	3710.52	948.661	25.6
12	3456.4	1379.7	732.7	1716.7	1654.8	917.3	1642.93	971.453	59.1
